# Supplementary material for: A Genetic Window on Sardinian Native Horse Breeds through Uniparental Molecular Systems
Source: Animals (Basel). 2020 Sep 1;10(9):1544. doi: 10.3390/ani10091544 (PMC7552234; doi:10.3390/ani10091544)
Supplement: Supplementary file 1 [file animals-10-01544-s001.xlsx]

## Sheet: Table S1
Table S1. List of 34 male horses here analysed and their Y-chromosomal haplotypes.
		LOCUS YE3		LOCUS YE17		LOCUS YXX
Sample ID	Breed	SNP	Range	SNP	Range	SNP	Range	Haplotype ID
AA12	Sardinian Anglo-Arab	no mutation	10592-11330	1277A	1240-1410	no mutation	25342-25480	HT2
AA17	Sardinian Anglo-Arab	no mutation	10592-11330	1277A	1240-1410	no mutation	25342-25480	HT2
AA25	Sardinian Anglo-Arab	no mutation	10592-11330	1277A	1240-1410	no mutation	25342-25480	HT2
AA26	Sardinian Anglo-Arab	no mutation	10592-11330	1277A	1240-1410	no mutation	25342-25480	HT2
AA29	Sardinian Anglo-Arab	no mutation	10592-11330	1277A	1240-1410	no mutation	25342-25480	HT2
AA30	Sardinian Anglo-Arab	10594delT	10592-11330	1277A	1240-1410	no mutation	25342-25480	HT3
AA33	Sardinian Anglo-Arab	10594delT	10592-11330	1277A	1240-1410	no mutation	25342-25480	HT3
AA35	Sardinian Anglo-Arab	10594delT	10592-11330	1277A	1240-1410	no mutation	25342-25480	HT3
AA41	Sardinian Anglo-Arab	10594delT	10592-11330	1277A	1240-1410	no mutation	25342-25480	HT3
AA44	Sardinian Anglo-Arab	10594delT	10592-11330	1277A	1240-1410	no mutation	25342-25480	HT3
AA49	Sardinian Anglo-Arab	10594delT	10592-11330	1277A	1240-1410	no mutation	25342-25480	HT3
AA53	Sardinian Anglo-Arab	10594delT	10592-11330	1277A	1240-1410	no mutation	25342-25480	HT3
G16	Giara	no mutation	10592-11330	no mutation	1240-1410	no mutation	25342-25480	HT1
G17	Giara	no mutation	10592-11330	1277A	1240-1410	no mutation	25342-25480	HT2
G19	Giara	no mutation	10592-11330	1277A	1240-1410	no mutation	25342-25480	HT2
G20	Giara	no mutation	10592-11330	1277A	1240-1410	no mutation	25342-25480	HT2
G21	Giara	no mutation	10592-11330	1277A	1240-1410	no mutation	25342-25480	HT2
G22	Giara	no mutation	10592-11330	1277A	1240-1410	no mutation	25342-25480	HT2
G23	Giara	no mutation	10592-11330	1277A	1240-1410	no mutation	25342-25480	HT2
G24	Giara	no mutation	10592-11330	1277A	1240-1410	no mutation	25342-25480	HT2
G25	Giara	no mutation	10592-11330	1277A	1240-1410	no mutation	25342-25480	HT2
G26	Giara	no mutation	10592-11330	no mutation	1240-1410	no mutation	25342-25480	HT1
G27	Giara	no mutation	10592-11330	1277A	1240-1410	no mutation	25342-25480	HT2
G37	Giara	no mutation	10592-11330	no mutation	1240-1410	no mutation	25342-25480	HT1
SC16	Sarcidano	no mutation	10592-11330	1277A	1240-1410	no mutation	25342-25480	HT2
SC17	Sarcidano	no mutation	10592-11330	no mutation	1240-1410	no mutation	25342-25480	HT1
SC18	Sarcidano	no mutation	10592-11330	no mutation	1240-1410	no mutation	25342-25480	HT1
SC19	Sarcidano	10594delT	10592-11330	1277A	1240-1410	no mutation	25342-25480	HT3
SC20	Sarcidano	10594delT	10592-11330	1277A	1240-1410	no mutation	25342-25480	HT3
SC21	Sarcidano	no mutation	10592-11330	no mutation	1240-1410	no mutation	25342-25480	HT1
SC22	Sarcidano	no mutation	10592-11330	no mutation	1240-1410	no mutation	25342-25480	HT1
SC23	Sarcidano	10594delT	10592-11330	1277A	1240-1410	no mutation	25342-25480	HT3
SC24	Sarcidano	10594delT	10592-11330	1277A	1240-1410	no mutation	25342-25480	HT3
SC25	Sarcidano	no mutation	10592-11330	no mutation	1240-1410	no mutation	25342-25480	HT1

## Sheet: Table S2
Table S2. List of 178 mtDNA control regions belonging to the Sardinian horse breeds included in the analyses.
Original Sample ID	Reference	Breed	Place of Collection	Geographic Area	mtDNA control region Haplotype	Range (nucleotide positions)	mtDNA Haplogroup
AA01	Cardinali et al. 2016	Sardinian Anglo-Arab	North Sardinia	Sardinia	15495 15538 15584 15585 15602 15650 15709 15720 15771 15826 15870 15974 16080	15491-16100	I
AA02	Cardinali et al. 2016	Sardinian Anglo-Arab	North Sardinia	Sardinia	15494 15495 15496 15534 15602 15603 15604 15649 15720 15771 15869 15870 15871 15956 15974 16068	15491-16100	L
AA03	Cardinali et al. 2016	Sardinian Anglo-Arab	North Sardinia	Sardinia	15495 15585 15597 15602 15635 15650 15703 15720 15771 15776 15870 15956 15996	15491-16100	G
AA04	Cardinali et al. 2016	Sardinian Anglo-Arab	North Sardinia	Sardinia	15494 15495 15496 15534 15602 15603 15604 15649 15720 15771 15869 15870 15871 15956 15974 16068	15491-16100	L
AA05	Cardinali et al. 2016	Sardinian Anglo-Arab	North Sardinia	Sardinia	15495 15542 15597 15602 15635 15650 15666 15703 15720 15870	15491-16100	G
AA06	Cardinali et al. 2016	Sardinian Anglo-Arab	North Sardinia	Sardinia	15494 15495 15496 15534 15602 15603 15604 15649 15720 15771 15869 15870 15871 15956 15974	15491-16100	L
AA07	Cardinali et al. 2016	Sardinian Anglo-Arab	North Sardinia	Sardinia	15495 15542 15597 15602 15632 15635 15650 15666 15703 15720 15870 16031	15491-16100	G
AA08	Cardinali et al. 2016	Sardinian Anglo-Arab	North Sardinia	Sardinia	15495 15538 15585 15602 15650 15709 15720 15771 15826 15870 15974	15491-16100	I
AA09	Cardinali et al. 2016	Sardinian Anglo-Arab	North Sardinia	Sardinia	15495 15538 15596 15602 15650 15709 15720 15771 15826 15870 15974	15491-16100	I
AA10	Cardinali et al. 2016	Sardinian Anglo-Arab	North Sardinia	Sardinia	15495 15585 15597 15602 15650 15666 15720 15771 15870 15956 15974	15491-16100	E
AA11	Cardinali et al. 2016	Sardinian Anglo-Arab	North Sardinia	Sardinia	15495 15538 15596 15602 15650 15709 15720 15771 15826 15870 15974	15491-16100	I
AA12	Cardinali et al. 2016	Sardinian Anglo-Arab	North Sardinia	Sardinia	15495 15585 15602 15617 15659 15720 15771 15806 15827 15869 15879 15956 16068 16080	15491-16100	M
AA13	Cardinali et al. 2016	Sardinian Anglo-Arab	North Sardinia	Sardinia	15495 15522 15650 15771 15826 15827 15869 16055	15491-16100	B
AA14	Cardinali et al. 2016	Sardinian Anglo-Arab	North Sardinia	Sardinia	15494 15495 15496 15534 15574 15585 15602 15603 15604 15649 15720 15771 15870 15871 15956 15974 16068	15491-16100	L
AA15	Cardinali et al. 2016	Sardinian Anglo-Arab	North Sardinia	Sardinia	15494 15495 15496 15534 15585 15602 15603 15649 15720 15771 15870 15871 15956 15974 16068	15491-16100	L
AA16	Cardinali et al. 2016	Sardinian Anglo-Arab	North Sardinia	Sardinia	15495 15602 15617 15659 15720 15771 15806 15827 15869 15956 16068	15491-16100	M
AA17	Cardinali et al. 2016	Sardinian Anglo-Arab	North Sardinia	Sardinia	15495 15542 15585 15597 15602 15635 15650 15666 15703 15720 15825 15870 16031 16087	15491-16100	G
AA18	Cardinali et al. 2016	Sardinian Anglo-Arab	North Sardinia	Sardinia	15495 15538 15596 15602 15650 15709 15720 15771 15826 15870 15974	15491-16100	I
AA19	Cardinali et al. 2016	Sardinian Anglo-Arab	North Sardinia	Sardinia	15494 15495 15496 15534 15602 15603 15649 15720 15771 15811 15870 15871 15956 15974 16068	15491-16100	L
AA20	Cardinali et al. 2016	Sardinian Anglo-Arab	North Sardinia	Sardinia	15494 15495 15496 15534 15602 15603 15649 15720 15771 15870 15871 15956 15974	15491-16100	L
AA21	Cardinali et al. 2016	Sardinian Anglo-Arab	North Sardinia	Sardinia	15495 15538 15585 15602 15650 15709 15720 15771 15826 15870 15974	15491-16100	I
AA22	Cardinali et al. 2016	Sardinian Anglo-Arab	North Sardinia	Sardinia	15495 15542 15585 15597 15602 15635 15650 15666 15703 15720 15870 16031 16087	15491-16100	G
AA23	Cardinali et al. 2016	Sardinian Anglo-Arab	North Sardinia	Sardinia	15495 15538 15585 15602 15650 15709 15720 15771 15826 15870 15974	15491-16100	I
AA24	Cardinali et al. 2016	Sardinian Anglo-Arab	North Sardinia	Sardinia	15494 15495 15496 15532delC 15534 15585 15602 15603 15604 15649 15720 15771 15864 15870 15871 15956 15974 16068	15491-16100	L
AA25	Cardinali et al. 2016	Sardinian Anglo-Arab	North Sardinia	Sardinia	15495 15542 15597 15602 15635 15650 15666 15703 15720 15870	15491-16100	G
AA26	Cardinali et al. 2016	Sardinian Anglo-Arab	North Sardinia	Sardinia	15494 15495 15496 15534 15602 15603 15649 15720 15771 15870 15871 15956 15974 16068	15491-16100	L
AA27	Cardinali et al. 2016	Sardinian Anglo-Arab	North Sardinia	Sardinia	15650	15491-16100	A
AA28	Cardinali et al. 2016	Sardinian Anglo-Arab	North Sardinia	Sardinia	15495 15602 15617 15659 15720 15771 15806 15827 15869 15956 16068 16080	15491-16100	M
AA29	Cardinali et al. 2016	Sardinian Anglo-Arab	North Sardinia	Sardinia	15495 15542 15585 15597 15602 15635 15650 15666 15703 15720 15870 16031 16087	15491-16100	G
AA30	Cardinali et al. 2016	Sardinian Anglo-Arab	North Sardinia	Sardinia	15494 15495 15496 15534 15602 15603 15649 15720 15771 15811 15870 15871 15956 15974 16068	15491-16100	L
AA31	Cardinali et al. 2016	Sardinian Anglo-Arab	North Sardinia	Sardinia	15495 15585 15597 15602 15635 15650 15703 15720 15771 15776 15870 15956 15996	15491-16100	G
AA32	Cardinali et al. 2016	Sardinian Anglo-Arab	North Sardinia	Sardinia	15495 15597 15602 15617 15659 15720 15771 15806 15827 15869 15956 16080	15491-16100	M
AA33	Giontella et al. 2020	Sardinian Anglo-Arab	North Sardinia	Sardinia	15495 15597 15602 15617 15659 15720 15771 15806 15827 15869 15956 16080	15491-16100	M
AA34	Giontella et al. 2020	Sardinian Anglo-Arab	North Sardinia	Sardinia	15495 15597 15602 15617 15659 15720 15771 15806 15827 15869 15956 16080	15491-16100	M
AA35	Cardinali et al. 2016	Sardinian Anglo-Arab	North Sardinia	Sardinia	15495 15542 15585 15597 15602 15650 15666 15720 15771 15870 15956 15974	15491-16100	E
AA36	Cardinali et al. 2016	Sardinian Anglo-Arab	North Sardinia	Sardinia	15495 15542 15597 15602 15650 15666 15720 15771 15870 15956 15974	15491-16100	E
AA37	Cardinali et al. 2016	Sardinian Anglo-Arab	North Sardinia	Sardinia	15495 15542 15585 15597 15602 15650 15666 15720 15771 15870 15956 15974	15491-16100	E
AA41	Cardinali et al. 2016	Sardinian Anglo-Arab	North Sardinia	Sardinia	15494 15495 15496 15532delC 15534 15585 15602 15603 15604 15649 15720 15771 15864 15870 15871 15956 15974 16068	15491-16100	L
AA42	Cardinali et al. 2016	Sardinian Anglo-Arab	North Sardinia	Sardinia	15494 15495 15496 15532delC 15534 15585 15602 15603 15604 15649 15720 15771 15864 15870 15871 15956 15974 16068	15491-16100	L
AA43	Cardinali et al. 2016	Sardinian Anglo-Arab	North Sardinia	Sardinia	15494 15495 15496 15534 15602 15603 15649 15720 15771 15870 15871 15956 15974 16068 16080	15491-16100	L
AA44	Cardinali et al. 2016	Sardinian Anglo-Arab	North Sardinia	Sardinia	15495 15542 15597 15602 15650 15666 15720 15771 15870 15956 15974	15491-16100	E
AA45	Cardinali et al. 2016	Sardinian Anglo-Arab	North Sardinia	Sardinia	15495 15542 15585 15597 15602 15650 15666 15720 15771 15870 15956 15974	15491-16100	E
AA46	Cardinali et al. 2016	Sardinian Anglo-Arab	North Sardinia	Sardinia	15494 15495 15496 15532delC 15534 15585 15602 15603 15604 15649 15720 15771 15864 15870 15871 15956 15974 16068	15491-16100	L
AA47	Cardinali et al. 2016	Sardinian Anglo-Arab	North Sardinia	Sardinia	15495 15538 15584 15585 15602 15650 15709 15720 15771 15826 15870 15974 16080	15491-16100	I
AA48	Cardinali et al. 2016	Sardinian Anglo-Arab	North Sardinia	Sardinia	15494 15495 15496 15534 15585 15603 15649 15720 15771 15827 15870 15871 15956 15974 16068	15491-16100	L
AA49	Cardinali et al. 2016	Sardinian Anglo-Arab	North Sardinia	Sardinia	15494 15495 15496 15534 15585 15602 15603 15604 15649 15720 15771 15870 15871 15956 15974 16068	15491-16100	L
AA50	Cardinali et al. 2016	Sardinian Anglo-Arab	North Sardinia	Sardinia	15495 15650 15666 15720 15826 16055 16079	15491-16100	B
AA51	Cardinali et al. 2016	Sardinian Anglo-Arab	North Sardinia	Sardinia	15495 15542 15597 15602 15635 15650 15666 15703 15720 15870	15491-16100	G
AA52	Cardinali et al. 2016	Sardinian Anglo-Arab	North Sardinia	Sardinia	15494 15495 15496 15532delC 15534 15585 15602 15603 15604 15649 15720 15771 15864 15870 15871 15956 15974 16068	15491-16100	L
AA53	Cardinali et al. 2016	Sardinian Anglo-Arab	North Sardinia	Sardinia	15495 15585 15601 15602 15720 15771 15806 15827 15838 15869 15956 16007 16068	15491-16100	N
AA54	Cardinali et al. 2016	Sardinian Anglo-Arab	North Sardinia	Sardinia	15494 15495 15496 15532delC 15534 15585 15602 15603 15604 15649 15720 15771 15864 15870 15871 15956 15974 16068	15491-16100	L
AA55	Cardinali et al. 2016	Sardinian Anglo-Arab	North Sardinia	Sardinia	15494 15495 15496 15534 15602 15603 15649 15720 15771 15811 15870 15871 15956 15974 16068	15491-16100	L
AA56	Cardinali et al. 2016	Sardinian Anglo-Arab	North Sardinia	Sardinia	15494 15495 15496 15534 15585 15602 15603 15649 15720 15771 15870 15871 15956 15974 16068	15491-16100	L
AA57	Cardinali et al. 2016	Sardinian Anglo-Arab	North Sardinia	Sardinia	15494 15495 15496 15532delC 15534 15585 15602 15603 15604 15649 15720 15771 15864 15870 15871 15956 15974 16068	15491-16100	L
AA58	Cardinali et al. 2016	Sardinian Anglo-Arab	North Sardinia	Sardinia	15494 15495 15496 15534 15602 15603 15604 15649 15720 15771 15869 15870 15871 15956 15974 16068	15491-16100	L
AA59	Cardinali et al. 2016	Sardinian Anglo-Arab	North Sardinia	Sardinia	15494 15495 15496 15532delC 15534 15585 15602 15603 15604 15649 15720 15771 15870 15871 15956 15974 16068	15491-16100	L
GI01_old	Cardinali et al. 2016	Giara	Medio Campidano (Villacidro e Sanluri, Sardinia)	Sardinia	15495 15542 15597 15602 15635 15650 15666 15703 15720 15870 16031	15491-16100	G
GI02_old	Cardinali et al. 2016	Giara	Medio Campidano (Villacidro e Sanluri, Sardinia)	Sardinia	15495 15542 15585 15597 15602 15635 15650 15666 15703 15720 15870 16031	15491-16100	G
GI01	Cardinali et al. 2016	Giara	Medio Campidano (Villacidro e Sanluri, Sardinia)	Sardinia	15495 15538 15585 15602 15650 15709 15720 15771 15826 15870 15974	15491-16100	I
GI02	Cardinali et al. 2016	Giara	Medio Campidano (Villacidro e Sanluri, Sardinia)	Sardinia	15495 15542 15585 15597 15602 15635 15650 15666 15703 15720 15825 15870 16031 16087	15491-16100	G
GI03	Cardinali et al. 2016	Giara	Medio Campidano (Villacidro e Sanluri, Sardinia)	Sardinia	15495 15542 15585 15602 15635 15666 15703 15720 15870 16031 16087	15491-16100	G
GI04	Cardinali et al. 2016	Giara	Medio Campidano (Villacidro e Sanluri, Sardinia)	Sardinia	15495 15542 15585 15602 15635 15666 15703 15720 15870 16031 16087	15491-16100	G
GI05	Cardinali et al. 2016	Giara	Medio Campidano (Villacidro e Sanluri, Sardinia)	Sardinia	15495 15602 15617 15659 15720 15771 15806 15827 15869 15956 16068 16080	15491-16100	M
GI06	Cardinali et al. 2016	Giara	Medio Campidano (Villacidro e Sanluri, Sardinia)	Sardinia	15495 15538 15585 15602 15650 15709 15720 15771 15826 15870 15974	15491-16100	I
GI07	Cardinali et al. 2016	Giara	Medio Campidano (Villacidro e Sanluri, Sardinia)	Sardinia	15495 15538 15585 15602 15650 15709 15720 15771 15826 15870 15974	15491-16100	I
GI08	Cardinali et al. 2016	Giara	Medio Campidano (Villacidro e Sanluri, Sardinia)	Sardinia	15495 15542 15585 15602 15635 15666 15703 15720 15870 16031 16087	15491-16100	G
GI09	Cardinali et al. 2016	Giara	Medio Campidano (Villacidro e Sanluri, Sardinia)	Sardinia	15495 15542 15597 15602 15635 15666 15703 15720 15870	15491-16100	G
GI10	Cardinali et al. 2016	Giara	Medio Campidano (Villacidro e Sanluri, Sardinia)	Sardinia	15495 15538 15585 15602 15650 15709 15720 15771 15826 15870 15974	15491-16100	I
GI11	Cardinali et al. 2016	Giara	Medio Campidano (Villacidro e Sanluri, Sardinia)	Sardinia	15495 15538 15585 15602 15650 15709 15720 15771 15826 15870 15974	15491-16100	I
GI12	Cardinali et al. 2016	Giara	Medio Campidano (Villacidro e Sanluri, Sardinia)	Sardinia	15494 15495 15496 15534 15602 15603 15649 15720 15771 15870 15871 15956 15974 16068	15491-16100	L
GI13	Cardinali et al. 2016	Giara	Medio Campidano (Villacidro e Sanluri, Sardinia)	Sardinia	15495 15542 15585 15602 15635 15666 15703 15720 15870 16031 16087	15491-16100	G
GI14	Cardinali et al. 2016	Giara	Medio Campidano (Villacidro e Sanluri, Sardinia)	Sardinia	15495 15602 15617 15659 15720 15771 15806 15827 15869 15956 16068 16080	15491-16100	M
GI15	Cardinali et al. 2016	Giara	Medio Campidano (Villacidro e Sanluri, Sardinia)	Sardinia	15494 15495 15496 15534 15602 15603 15649 15720 15771 15870 15871 15956 15974 16068	15491-16100	L
GI16	Cardinali et al. 2016	Giara	Medio Campidano (Villacidro e Sanluri, Sardinia)	Sardinia	15495 15538 15585 15602 15650 15709 15720 15771 15826 15870 15974	15491-16100	I
GI17	Cardinali et al. 2016	Giara	Medio Campidano (Villacidro e Sanluri, Sardinia)	Sardinia	15495 15542 15597 15602 15635 15650 15666 15703 15720 15870 16031	15491-16100	G
GI18	Cardinali et al. 2016	Giara	Medio Campidano (Villacidro e Sanluri, Sardinia)	Sardinia	15495 15542 15585 15597 15602 15635 15650 15666 15703 15720 15825 15870 16031 16087	15491-16100	G
GI19	Cardinali et al. 2016	Giara	Medio Campidano (Villacidro e Sanluri, Sardinia)	Sardinia	15495 15542 15597 15602 15635 15666 15703 15720 15870	15491-16100	G
GI20	Cardinali et al. 2016	Giara	Medio Campidano (Villacidro e Sanluri, Sardinia)	Sardinia	15495 15538 15585 15602 15650 15709 15720 15771 15826 15870 15974	15491-16100	I
GI21	Cardinali et al. 2016	Giara	Medio Campidano (Villacidro e Sanluri, Sardinia)	Sardinia	15495 15542 15585 15602 15635 15666 15703 15720 15870 16031 16087	15491-16100	G
GI22	Cardinali et al. 2016	Giara	Medio Campidano (Villacidro e Sanluri, Sardinia)	Sardinia	15495 15602 15617 15659 15720 15771 15806 15827 15869 15956 16068 16080	15491-16100	M
GI23	Cardinali et al. 2016	Giara	Medio Campidano (Villacidro e Sanluri, Sardinia)	Sardinia	15494 15495 15496 15534 15602 15603 15649 15720 15771 15870 15871 15956 15974 16068	15491-16100	L
GI24	Cardinali et al. 2016	Giara	Medio Campidano (Villacidro e Sanluri, Sardinia)	Sardinia	15495 15542 15585 15597 15602 15635 15650 15666 15703 15720 15825 15870 16031 16087	15491-16100	G
GI25	Cardinali et al. 2016	Giara	Medio Campidano (Villacidro e Sanluri, Sardinia)	Sardinia	15495 15542 15585 15602 15635 15666 15703 15720 15870 16031 16087	15491-16100	G
GI26	Cardinali et al. 2016	Giara	Medio Campidano (Villacidro e Sanluri, Sardinia)	Sardinia	15494 15495 15496 15534 15602 15603 15649 15720 15771 15870 15871 15956 15974 16068	15491-16100	L
GI27	Cardinali et al. 2016	Giara	Medio Campidano (Villacidro e Sanluri, Sardinia)	Sardinia	15494 15495 15496 15534 15602 15603 15649 15720 15771 15870 15871 15956 15974 16068	15491-16100	L
GI28	Cardinali et al. 2016	Giara	Medio Campidano (Villacidro e Sanluri, Sardinia)	Sardinia	15495 15538 15585 15602 15650 15709 15720 15771 15826 15870 15974	15491-16100	I
GI29	Cardinali et al. 2016	Giara	Medio Campidano (Villacidro e Sanluri, Sardinia)	Sardinia	15495 15542 15585 15597 15602 15635 15650 15666 15703 15720 15870	15491-16100	G
GI30	Cardinali et al. 2016	Giara	Medio Campidano (Villacidro e Sanluri, Sardinia)	Sardinia	15495 15542 15597 15602 15635 15666 15703 15720 15870	15491-16100	G
GI31	Cardinali et al. 2016	Giara	Medio Campidano (Villacidro e Sanluri, Sardinia)	Sardinia	15495 15542 15585 15597 15602 15635 15650 15666 15703 15720 15825 15870 16031 16087	15491-16100	G
GI32	Cardinali et al. 2016	Giara	Medio Campidano (Villacidro e Sanluri, Sardinia)	Sardinia	15495 15542 15585 15602 15635 15666 15703 15720 15870 16031 16087	15491-16100	G
GI33	Cardinali et al. 2016	Giara	Medio Campidano (Villacidro e Sanluri, Sardinia)	Sardinia	15495 15542 15597 15602 15635 15650 15666 15703 15720 15870 16031	15491-16100	G
GI34	Cardinali et al. 2016	Giara	Medio Campidano (Villacidro e Sanluri, Sardinia)	Sardinia	15495 15542 15597 15602 15635 15650 15666 15703 15720 15870 16031	15491-16100	G
GI35	Cardinali et al. 2016	Giara	Medio Campidano (Villacidro e Sanluri, Sardinia)	Sardinia	15494 15495 15496 15534 15602 15603 15649 15720 15771 15870 15871 15956 15974 16068	15491-16100	L
GI36	Cardinali et al. 2016	Giara	Medio Campidano (Villacidro e Sanluri, Sardinia)	Sardinia	15495 15542 15585 15597 15602 15635 15650 15666 15703 15720 15825 15870 16031 16087	15491-16100	G
GI37	Cardinali et al. 2016	Giara	Medio Campidano (Villacidro e Sanluri, Sardinia)	Sardinia	15495 15542 15585 15597 15602 15635 15650 15666 15703 15720 15870 16031	15491-16100	G
JF804117	Morelli et al. 2014	Giara	Centre/South Sardinia	Sardinia	15495 15542 15585 15602 15635 15666 15703 15720	15491-15740	G
JF804118	Morelli et al. 2014	Giara	Centre/South Sardinia	Sardinia	15494 15495 15496 15534 15602 15603 15649 15720	15491-15740	L
JF804119	Morelli et al. 2014	Giara	Centre/South Sardinia	Sardinia	15495 15585 15602 15703 15720	15491-15740	NC
JF804120	Morelli et al. 2014	Giara	Centre/South Sardinia	Sardinia	15495 15650 15666 15720	15491-15740	B
JF804121	Morelli et al. 2014	Giara	Centre/South Sardinia	Sardinia	15495 15542 15597 15602 15635 15650 15666 15694insA 15703 15720	15491-15740	G
JF804122	Morelli et al. 2014	Giara	Centre/South Sardinia	Sardinia	15495 15542 15585 15597 15602 15635 15650 15666 15703 15720	15491-15740	G
JF804123	Morelli et al. 2014	Giara	Centre/South Sardinia	Sardinia	15495 15542 15597 15602 15635 15650 15666 15703 15720	15491-15740	G
JF804124	Morelli et al. 2014	Giara	Centre/South Sardinia	Sardinia	15495 15542 15597 15602 15635 15650 15666 15703 15720	15491-15740	G
JF804125	Morelli et al. 2014	Giara	Centre/South Sardinia	Sardinia	15495 15542 15585 15597 15602 15635 15650 15666 15703 15709A 15720	15491-15740	G
JF804126	Morelli et al. 2014	Giara	Centre/South Sardinia	Sardinia	15494 15495 15496 15534 15602 15603 15649 15720	15491-15740	L
JF804127	Morelli et al. 2014	Giara	Centre/South Sardinia	Sardinia	15495 15542 15585 15597 15602 15635 15650 15666 15703 15704A 15708 15720	15491-15740	G
JF804128	Morelli et al. 2014	Giara	Centre/South Sardinia	Sardinia	15495 15542 15585 15597 15602 15635 15650 15666 15703 15709G 15720	15491-15740	G
JF804129	Morelli et al. 2014	Giara	Centre/South Sardinia	Sardinia	15495 15542 15585 15597 15602 15635 15650 15666 15703 15720	15491-15740	G
JF804130	Morelli et al. 2014	Giara	Centre/South Sardinia	Sardinia	15495 15505G 15542 15585 15597 15602 15635 15650 15666 15703 15712 15720 15732G	15491-15740	G
JF804131	Morelli et al. 2014	Giara	Centre/South Sardinia	Sardinia	15495 15576G 15633T 15634 15635A 15650 15666 15692T 15720	15491-15740	B
JF804132	Morelli et al. 2014	Giara	Centre/South Sardinia	Sardinia	15495 15542 15585 15597 15602 15635 15650 15666 15703 15720	15491-15740	G
JF804133	Morelli et al. 2014	Giara	Centre/South Sardinia	Sardinia	15495 15542 15585 15597 15602 15635 15650 15666 15703 15720 15740C	15491-15740	G
JF804134	Morelli et al. 2014	Giara	Centre/South Sardinia	Sardinia	15495 15542 15585 15597 15602 15635 15650 15666 15703 15720	15491-15740	G
JF804135	Morelli et al. 2014	Giara	Centre/South Sardinia	Sardinia	15495 15507 15542 15569G 15585 15597 15602 15623G 15635 15639A 15650 15666 15667T 15680A 15703 15720 15740T	15491-15740	G
JF804136	Morelli et al. 2014	Giara	Centre/South Sardinia	Sardinia	15495 15542 15585 15597 15602 15635 15644A 15650 15666 15703 15720	15491-15740	G
JF804137	Morelli et al. 2014	Giara	Centre/South Sardinia	Sardinia	15495 15542 15585 15597 15602 15635 15650 15666 15703 15720	15491-15740	G
JF804138	Morelli et al. 2014	Giara	Centre/South Sardinia	Sardinia	15495 15542 15585 15597 15602 15650 15666 15720	15491-15740	E
JF804139	Morelli et al. 2014	Giara	Centre/South Sardinia	Sardinia	15495 15542 15585 15597 15602 15635 15650 15666 15667C 15703 15720	15491-15740	G
JF804140	Morelli et al. 2014	Giara	Centre/South Sardinia	Sardinia	15495 15542 15585 15597 15602 15635 15650 15666 15703 15720	15491-15740	G
JF804141	Morelli et al. 2014	Giara	Centre/South Sardinia	Sardinia	15495 15542 15585 15597 15602 15635 15650 15666 15694insA 15703 15720	15491-15740	G
JF804142	Morelli et al. 2014	Sarcidano	Centre/West Sardinia	Sardinia	15495 15602 15617 15659 15720	15491-15740	M
JF804143	Morelli et al. 2014	Sarcidano	Centre/West Sardinia	Sardinia	15495 15538 15585 15602 15650 15709 15720	15491-15740	I
JF804144	Morelli et al. 2014	Sarcidano	Centre/West Sardinia	Sardinia	15495 15538 15585 15602 15650 15709 15720	15491-15740	I
JF804145	Morelli et al. 2014	Sarcidano	Centre/West Sardinia	Sardinia	15495 15538 15602 15650 15709 15720	15491-15740	I
JF804146	Morelli et al. 2014	Sarcidano	Centre/West Sardinia	Sardinia	15495 15542 15602 15635 15666 15720	15491-15740	G
JF804147	Morelli et al. 2014	Sarcidano	Centre/West Sardinia	Sardinia	15495 15526 15542 15575C 15602 15604 15619C 15672T 15703 15720 15740T	15491-15740	NC
JF804148	Morelli et al. 2014	Sarcidano	Centre/West Sardinia	Sardinia	15494 15495 15496 15534 15602 15603 15649 15692T 15720	15491-15740	L
JF804149	Morelli et al. 2014	Sarcidano	Centre/West Sardinia	Sardinia	15494 15495 15496 15534 15602 15603 15649 15720	15491-15740	L
JF804150	Morelli et al. 2014	Sarcidano	Centre/West Sardinia	Sardinia	15494 15495 15496 15534 15602 15603 15649 15720	15491-15740	L
JF804151	Morelli et al. 2014	Sarcidano	Centre/West Sardinia	Sardinia	15495 15496 15585 15602 15623G 15627A 15650 15659 15665G 15678A 15720	15491-15740	NC
JF804152	Morelli et al. 2014	Sarcidano	Centre/West Sardinia	Sardinia	15495 15601G 15602 15617 15618C 15659 15720	15491-15740	M
JF804153	Morelli et al. 2014	Sarcidano	Centre/West Sardinia	Sardinia	15494 15495 15496 15534 15589delT 15602 15603 15649 15720	15491-15740	L
JF804154	Morelli et al. 2014	Sarcidano	Centre/West Sardinia	Sardinia	15494 15495 15496 15534 15602 15603 15649 15720	15491-15740	L
JF804155	Morelli et al. 2014	Sarcidano	Centre/West Sardinia	Sardinia	15495 15542 15597 15602 15635 15666 15703 15720	15491-15740	G
JF804156	Morelli et al. 2014	Sarcidano	Centre/West Sardinia	Sardinia	15495 15538 15585 15602 15650 15709G 15716A 15720	15491-15740	I
JF804157	Morelli et al. 2014	Sarcidano	Centre/West Sardinia	Sardinia	15495 15538 15585 15602 15650 15695insT 15709 15720	15491-15740	I
JF804158	Morelli et al. 2014	Sarcidano	Centre/West Sardinia	Sardinia	15495 15538 15585 15602 15650 15709 15720	15491-15740	I
JF804159	Morelli et al. 2014	Sarcidano	Centre/West Sardinia	Sardinia	15495 15505G 15538 15585 15589G 15599G 15602 15603G 15644A 15650 15694 15720	15491-15740	I
SC01	Cardinali et al. 2016	Sarcidano	Cagliari and Oristano (Sardinia)	Sardinia	15495 15538 15585 15602 15650 15709 15720 15771 15826 15870 15974	15491-16100	I
SC02	Cardinali et al. 2016	Sarcidano	Cagliari and Oristano (Sardinia)	Sardinia	15495 15542 15585 15597 15602 15635 15650 15666 15703 15720 15825 15870 16031 16087	15491-16100	G
SC03	Cardinali et al. 2016	Sarcidano	Cagliari and Oristano (Sardinia)	Sardinia	15495 15542 15585 15602 15635 15666 15703 15720 15870 16031 16087	15491-16100	G
SC04	Cardinali et al. 2016	Sarcidano	Cagliari and Oristano (Sardinia)	Sardinia	15495 15542 15585 15602 15635 15666 15703 15720 15870 16031 16087	15491-16100	G
SC05	Cardinali et al. 2016	Sarcidano	Cagliari and Oristano (Sardinia)	Sardinia	15495 15602 15617 15659 15720 15771 15806 15827 15869 15956 16068 16080	15491-16100	M
SC06	Cardinali et al. 2016	Sarcidano	Cagliari and Oristano (Sardinia)	Sardinia	15495 15538 15585 15602 15650 15709 15720 15771 15826 15870 15974	15491-16100	I
SC07	Cardinali et al. 2016	Sarcidano	Cagliari and Oristano (Sardinia)	Sardinia	15495 15538 15585 15602 15650 15709 15720 15771 15826 15870 15974	15491-16100	I
SC08	Cardinali et al. 2016	Sarcidano	Cagliari and Oristano (Sardinia)	Sardinia	15495 15542 15585 15602 15635 15666 15703 15720 15870 16031 16087	15491-16100	G
SC09	Cardinali et al. 2016	Sarcidano	Cagliari and Oristano (Sardinia)	Sardinia	15495 15542 15597 15602 15635 15666 15703 15720 15870	15491-16100	G
SC10	Cardinali et al. 2016	Sarcidano	Cagliari and Oristano (Sardinia)	Sardinia	15495 15538 15585 15602 15650 15709 15720 15771 15826 15870 15974	15491-16100	I
SC11	Cardinali et al. 2016	Sarcidano	Cagliari and Oristano (Sardinia)	Sardinia	15495 15538 15585 15602 15650 15709 15720 15771 15826 15870 15974	15491-16100	I
SC12	Cardinali et al. 2016	Sarcidano	Cagliari and Oristano (Sardinia)	Sardinia	15494 15495 15496 15534 15602 15603 15649 15720 15771 15870 15871 15956 15974 16068	15491-16100	L
SC13	Cardinali et al. 2016	Sarcidano	Cagliari and Oristano (Sardinia)	Sardinia	15495 15538 15585 15602 15650 15709 15720 15771 15826 15870 15974	15491-16100	I
SC14	Cardinali et al. 2016	Sarcidano	Cagliari and Oristano (Sardinia)	Sardinia	15495 15602 15617 15659 15720 15771 15806 15827 15869 15956 16068 16080	15491-16100	M
SC15	Cardinali et al. 2016	Sarcidano	Cagliari and Oristano (Sardinia)	Sardinia	15495 15542 15585 15597 15602 15635 15650 15666 15703 15720 15825 15870 16031 16087	15491-16100	G
SC16	Cardinali et al. 2016	Sarcidano	Cagliari and Oristano (Sardinia)	Sardinia	15495 15602 15617 15659 15720 15771 15806 15827 15869 15956 16068 16080	15491-16100	M
SC17	Cardinali et al. 2016	Sarcidano	Cagliari and Oristano (Sardinia)	Sardinia	15495 15538 15585 15602 15650 15709 15720 15771 15826 15870 15974	15491-16100	I
SC18	Cardinali et al. 2016	Sarcidano	Cagliari and Oristano (Sardinia)	Sardinia	15494 15495 15496 15534 15602 15603 15649 15720 15771 15870 15956 15974 16068	15491-16100	L
SC19	Cardinali et al. 2016	Sarcidano	Cagliari and Oristano (Sardinia)	Sardinia	15495 15602 15617 15659 15720 15771 15806 15827 15869 15956 16068 16080	15491-16100	M
SC20	Cardinali et al. 2016	Sarcidano	Cagliari and Oristano (Sardinia)	Sardinia	15495 15602 15617 15659 15720 15771 15806 15827 15869 15956 16068 16080	15491-16100	M
SC21	Cardinali et al. 2016	Sarcidano	Cagliari and Oristano (Sardinia)	Sardinia	15495 15538 15585 15602 15650 15709 15720 15771 15826 15870 15974	15491-16100	I
SC22	Cardinali et al. 2016	Sarcidano	Cagliari and Oristano (Sardinia)	Sardinia	15495 15602 15617 15659 15720 15771 15806 15827 15869 15956 16068 16080	15491-16100	M
SC23	Cardinali et al. 2016	Sarcidano	Cagliari and Oristano (Sardinia)	Sardinia	15495 15542 15597 15602 15635 15666 15703 15720 15870	15491-16100	G
SC24	Cardinali et al. 2016	Sarcidano	Cagliari and Oristano (Sardinia)	Sardinia	15495 15542 15597 15602 15635 15666 15703 15720 15870	15491-16100	G
SC25	Cardinali et al. 2016	Sarcidano	Cagliari and Oristano (Sardinia)	Sardinia	15494 15495 15496 15534 15602 15603 15649 15720 15771 15870 15956 15974 16068	15491-16100	L
SC35	Cardinali et al. 2016	Sarcidano	Cagliari and Oristano (Sardinia)	Sardinia	15495 15538 15602 15650 15709 15720 15771 15826 15870 15974	15491-16100	I
SC39	Cardinali et al. 2016	Sarcidano	Cagliari and Oristano (Sardinia)	Sardinia	15495 15538 15602 15650 15709 15720 15771 15826 15870 15974	15491-16100	I
SC41	Cardinali et al. 2016	Sarcidano	Cagliari and Oristano (Sardinia)	Sardinia	15495 15538 15585 15602 15650 15709 15720 15771 15826 15870 15974	15491-16100	I
SC48	Cardinali et al. 2016	Sarcidano	Cagliari and Oristano (Sardinia)	Sardinia	15495 15602 15617 15659 15720 15771 15806 15827 15869 15956 16068 16080	15491-16100	M
SC52	Cardinali et al. 2016	Sarcidano	Cagliari and Oristano (Sardinia)	Sardinia	15495 15538 15585 15602 15650 15709 15720 15771 15826 15870 15974	15491-16100	I
AY462426	Cozzi et al. 2004	Giara	Random sampling	Sardinia	15495 15542 15585 15597 15602 15635 15650 15666 15703 15720	15491-15778	G
AY462427	Cozzi et al. 2004	Giara	Random sampling	Sardinia	15495 15542 15597 15602 15635 15650 15666 15703 15720	15491-15778	G
AY462428	Cozzi et al. 2004	Giara	Random sampling	Sardinia	15495 15542 15585 15597 15602 15635 15650 15666 15703 15720	15491-15778	G
AY462429	Cozzi et al. 2004	Giara	Random sampling	Sardinia	15495 15542 15597 15602 15635 15650 15666 15703 15720	15491-15778	G
AY462430	Cozzi et al. 2004	Giara	Random sampling	Sardinia	15495 15542 15585 15597 15602 15635 15650 15666 15703 15720	15491-15778	G
AY462451	Cozzi et al. 2004	Sarcidano	Random sampling	Sardinia	15495 15538 15585 15602 15603 15650 15709 15720	15491-15778	I
AY462452	Cozzi et al. 2004	Sarcidano	Random sampling	Sardinia	15494 15495 15496 15534 15540 15602 15603 15649 15720	15491-15778	L
AY462453	Cozzi et al. 2004	Sarcidano	Random sampling	Sardinia	15495 15538 15585 15602 15650 15709 15720	15491-15778	I
AY462454	Cozzi et al. 2004	Sarcidano	Random sampling	Sardinia	15494 15495 15496 15534 15602 15603 15649 15720	15491-15778	L
AY462455	Cozzi et al. 2004	Sarcidano	Random sampling	Sardinia	15494 15495 15496 15534 15602 15603 15649 15720	15491-15778	L

## Sheet: Table S3
Table S3. Haplogroup frequencies (%) distribution for each breed based on 175 mtDNA control regions. Three sequences not classified in mtDNA haplogroups (JF804119, JF804147 and JF804151) were excluded from the analysis.
Breed/Haplogroup	A	B	E	G	I	L	M	N
Giara	-	0.029	0.015	0.676	0.118	0.118	0.044	-
Sarcidano	-	-	-	0.196	0.412	0.216	0.176	-
Sardinian Anglo-Arab	0.018	0.036	0.107	0.161	0.143	0.411	0.106	0.018
Total	0.006	0.023	0.040	0.371	0.211	0.240	0.103	0.006
